# Supplementary material for: Effects of Aerobic Exercise Training on MyomiRs Expression in Cachectic and Non-Cachectic Cancer Mice
Source: Cancers (Basel). 2021 Nov 16;13(22):5728. doi: 10.3390/cancers13225728 (PMC8616427; doi:10.3390/cancers13225728)
Supplement: Supplementary file 1 [file cancers-13-05728-s001.zip]

Archive with 1 entries (1 files):
- cancers-1353303-supplementary.pdf
